# Supplementary material for: Predictive value of soluble ST2 in adolescent and adult patients with complex congenital heart disease
Source: PLoS One. 2018 Aug 17;13(8):e0202406. doi: 10.1371/journal.pone.0202406 (PMC6097689; doi:10.1371/journal.pone.0202406)
Supplement: S1 Dataset — (XLSX) [file pone.0202406.s001.xlsx]

## Sheet: Raw data patients and controls
PID	Age at enrollment	CHD group	Gender	Transcutaneous oxygen saturation	Systolic blood pressure	Diastolic blood pressure	NYHA functional class	Classification of MACE	NT-proBNP levels	sST2 levels	Gamma GT levels	Albumin levels	Creatinine	Estimated GFR	Endsystolic volume of systemic ventricle	Enddiastolic volume of systemic ventricle	Ejection fraction of systemic ventricle	VTI above aortic valve
Pat1	15	FONT	f	94	109	61	1	acute Fontan failure	67.9	26.22	78	48	0.6	126.8	41.74	82.36	49.3	28.3
Pat2	15	FONT	m	94	98	60	2		69.1	29.39	49	46	0.8	124.1	37.32	92.6	60.2	29.6
Pat3	18	FONT	m	97	130	70	1		55.6	39.7	170	52	0.84	106.8	150	276	46	24.7
Pat4	11	FONT	m	91	111	59	1		53.4	21.38	43	46	0.6	108.8	39.83	116.12	65.7	31.8
Pat5	25	FONT	m	94	115	64	2	sudden cardiac death	802.1	73.17	519	41	1.09	88.1	87.1	159.84	45.5	24.8
Pat6	11	FONT	f	91	91	56	2		131.7	30.7	26	47	0.6	85.4	29.43	84.61	65.2	20.4
Pat7	11	FONT	m	89	76	51	3	death due to progressive Fontan failure	9408	42.81	64	43	0.4	108.4	139.3	183.2	23.96	12.8
Pat8	18	FONT	m	96	124	61	1		184.5	37.34	95	49	1.07	100.6	49	119	59	23.8
Pat9	24	FONT	m	92	117	71	1		83.5	46.85	90	50	0.94	113.2	47.01	107.78	56.4	24.6
Pat10	22	FONT	f	92	112	70	2		136.7	30.89	120	45	0.7	105.2	18.65	60.9	69.4	21.7
Pat11	27	FONT	m	94	139	89	1		113.7	49.17	22	49	0.9	115.9	28.94	77.83	62.8	26.5
Pat12	11	FONT	f	89	90	60	3	acute Fontan failure	473	39.8	72	37	0.5	112.3	23.35	42.9	45.6	19.6
Pat13	19	FONT	f	95	121	77	1	acute Fontan failure	57.8	43.85	80	51	1	69.5	145.38	252.68	45	16.9
Pat14	18	FONT	f	96	126	78	1		940.8	49.3	67	44	0.8	97	33.04	85.17	61.2	26.6
Pat15	18	FONT	f	95	114	62	1		85.8	49.75	80	48	0.7	104.8	28.77	57.1	49.6	17.5
Pat16	18	FONT	m	91	132	73	1		89.8	34.17	58	46	0.71	136.4	78.19	193.14	59.5	31.6
Pat17	12	FONT	m	92	121	62	1		255.8	37.87	98	44	0.5	106.6	61.1	149.85	59.2	29
Pat18	17	FONT	f	95	122	85	2		72.1	31.2	57	49	0.83	120.4	55	136	60	20.6
Pat19	20	FONT	f	94	115	74	1		301	28.21	34	45	0.81	104.6	68	173	60	24.5
Pat20	27	FONT	m	96	106	62	2		105	50.34	257	44	0.79	122.4	92	205	55	21.9
Pat21	27	FONT	f	90	105	60	3		631	35.01	247	38	0.49	133.5	28.98	74.69	61.2	24.2
Pat22	25	FONT	m	97	132	68	1		67.9	35.76	61	44	0.69	131.3	41	111	63	23.4
Pat23	26	FONT	f	98	119	71	1		203.2	43.69	101	45	0.77	101.8	53	123	57	25.9
Pat24	18	FONT	m	98	117	57	1		22.3	25.46	46	46	0.98	104.5	94.96	43.4	54.3	21.1
Pat25	12	FONT	f	91	117	56	1		73	21.32	51	48	0.65	100.4	65	139	54	26.5
Pat26	15	FONT	m	93	117	58	2		68.6	18.6	35	50	0.67	98.6	60	118	49	21.9
Pat27	18	FONT	f	97	106	67	2		45	19.67	124	45	0.97	122	60.89	135	54.9	26.9
Pat28	11	FONT	f	94	95	59	2		74.8	22.28	25	50	0.5	106.6	37.53	68.62	61	22.4
Pat29	36	FONT	f	96	143	85	2		110.3	45.72	218	42	0.7	101.5	95.06	167.98	43.4	28.9
Pat30	11	FONT	m	91	100	56	1		429.1	14.72	20	46	0.6	95	27.92	73.73	62.1	20.2
Pat31	14	FONT	m	92	102	57	1		102.2	38.08	64	45	0.39	155.7	43.37	110.57	60.78	23.7
Pat32	14	FONT	m	85	100	59	1		272.1	35.29	77	48	0.6	100.5	44.67	92.1	51.5	17.9
Pat33	17	FONT	f	93	120	65	2		115.9	19.42	81	53	0.8	82.6	38.83	99.07	60.8	28.4
Pat34	32	FONT	m	92	115	70	1		139.1	26.68	58	45	0.88	114	21.57	50.1	56.95	25.4
Pat35	13	FONT	f	95	90	46	2	acute Fontan failure	364	35.38	47	39	0.55	106.6	82	144	43	32.2
Pat36	12	FONT	m	92	111	63	1		88.9	28.46	23	43	0.54	134.8	51	99	49	27.6
Pat37	17	FONT	m	98	85	52	1		81.1	27.61	71	43	0.91	128.9	46	127	64	30.3
Pat38	32	FONT	m	94	135	63	3	acute Fontan failure	1111	31.17	170	52	1.28	73.6	74.4	167.22	55.5	22.8
Pat39	22	FONT	m	97	142	66	1		207.3	26.12	65	49	0.96	111.5	109	240	55	29.9
Pat40	26	FONT	m	95	125	74	1		217.3	39.18	68	48	0.9	117.3	89.71	177.03	49.3	25.4
Pat41	45	FONT	m	87	132	69	3		1787	36.15	72	50	0.92	93.5	76.99	105.68	27.15	22.2
Pat42	12	FONT	f	95	111	60	2		100.6	29.35	46	46	0.48	117	38	108	65	22.5
Pat43	24	FONT	f	92	132	76	2		194.7	33.87	43	47	0.5	135.2	61	163	63	22.2
Pat44	13	FONT	m	84	126	73	1		39.6	37.99	67	41	0.45	153.3	33.26	96.2	65.4	23.5
Pat45	11	FONT	m	93	97	54	1		267.4	26	29	44	0.38	142.4	25	60	58	24.7
Pat46	32	FONT	m	95	146	83	2		45.7	40.87	119	48	0.98	101.6	42	105	60	26
Pat47	28	FONT	f	92	98	57	2		83.7	22.47	55	44	0.7	118	60	140	57	29.7
Pat48	12	FONT	m	95	106	63	1		157.4	25.6	32	44	0.32	167.8	53	108	51	22.1
Pat49	11	FONT	f	95	117	59	1		82.6	24.43	114	54	0.66	85.1	66	135	52	24.5
Pat50	11	FONT	f	91	98	68	1		93.3	28.3	40	48	0.54	103.2	44	92	53	27
Pat51	26	SRV	m	99	118	68	2		855.6	23.64	21	49	0.77	124.8	89.65	130.01	31.04	24.7
Pat52	13	SRV	m	98	115	65	1		122.1	29.87	26	47	0.77	83.7	47.93	92.33	48.1	27.4
Pat53	23	SRV	m	96	124	72	1		980.4	54.17	44	46	1.11	92.6	154.74	193.2	33.7	19.3
Pat54	28	SRV	m	98	130	76	2		747.1	30.46	120	43	1.08	92.8	76.66	126.08	39.2	17.5
Pat55	27	SRV	f	98	127	80	1		214	39.26	29	49	0.8	90.3	30.8	53.7	43	24.6
Pat56	28	SRV	f	96	126	82	1		164.5	22.06	15	50	0.5	137	54.52	85.5	46.96	26.4
Pat57	42	SRV	m	95	115	70	1		928.2	26.76	74	47	0.95	98.6	95.29	125.5	24.1	20.3
Pat58	28	SRV	m	96	100	55	3		1433	22.87	84	42	0.64	118.2	383	447	14	12.4
Pat59	21	SRV	f	98	148	97	1		92.6	45.21	44	46	0.8	98	23	49.4	53	38.5
Pat60	26	SRV	m	97	136	81	1		74.5	25.08	72	52	0.93	97.7	48.73	78.1	41.2	21.7
Pat61	24	SRV	m	95	138	80	2		96.5	31.64	32	44	1	96.8	73	165	56	27.3
Pat62	21	SRV	m	97	128	78	1		122.3	22.14	22	45	1.16	79.8	61.13	107.94	43.4	29
Pat63	33	SRV	m	97	141	86	1		431.6	54.01	60	48	0.88	112.6	50	109	54	26.7
Pat64	29	SRV	m	99	113	66	1		116.2	37.16	24	46	0.89	115.6	79	150	47	28.8
Pat65	29	SRV	m	98	116	69	1	sudden cardiac death	208.7	27.54	18	50	1	91.4	86.8	152.8	43	26.4
Pat66	23	SRV	f	99	122	66	1		229.7	29.5	10	42	0.87	94.2	42	99	57	26.8
Pat67	37	SRV	m	98	131	77	2		228.7	34.79	60	45	0.91	106.6	64	118	46	24.6
Pat68	44	SRV	f	96	125	80	2		274.4	32.76	15	46	0.9	66.1	47.89	84.46	43	21.4
Pat69	39	SRV	f	99	130	76	2		738.8	25.93	34	46	0.64	103	56.37	90.88	38	27.3
Pat70	36	SRV	m	98	140	80	2		155.6	47.13	25	51	0.77	116.4	37.52	74.54	49.67	19.6
Pat71	22	SRV	m	97	138	77	1		986.4	28.37	104	49	0.89	106.5	115.52	151.41	23.7	20.4
Pat72	27	SRV	f	99	123	79	1		175.2	33.61	21	46	0.95	82.4	20.9	53.56	61	26.9
Pat73	33	SRV	f	98	120	76	2		255.3	25.83	30	51	1.06	68.8	36.85	69.05	46.6	23.9
Pat74	21	SRV	m	96	126	77	1		42.4	21.91	23	45	0.86	112.4	40	62	36	24.5
Pat75	38	SRV	f	98	101	62	2		690.8	29.28	26	46	0.73	89.5	37.18	61.81	39.8	22.1
Pat76	29	SRV	f	98	136	91	1		421.2	54.51	41	48	0.76	90.1	36.43	64.26	43.3	22.5
Pat77	26	SRV	m	97	134	80	1		67.7	44.28	18	48	0.94	96.5	67.16	120.28	40.46	23.8
Pat78	59	SRV	f	98	129	79	2		522.7	36.18	27	47	0.84	76.5	90.13	128.76	30	19.7
Pat79	34	SRV	m	95	109	76	2		901.5	43.56	71	45	1.17	80.9	85.32	120.86	29.4	15.1
Pat80	23	SRV	m	96	102	60	1		268.3	24.14	30	47	1.15	89.5	63	121	48	23.5
Pat81	57	SRV	m	96	142	80	3		660.8	20.11	137	48	0.83	97.7	71.66	97.73	26.7	16.1
Pat82	35	SRV	m	98	126	57	2		746.4	42.76	30	45	0.86	112.7	67.1	108.2	38	22.6
Pat83	61	SRV	m	96	163	88	2		334.9	20.14	60	42	1.09	76.2	70.43	112.1	37.2	24.1
Pat84	54	SRV	m	97	118	70	3		286.8	34.09	62	42	0.89	97.1	35.94	77.22	53.5	23.7
Pat85	34	SRV	f	98	139	75	1		501.1	34.61	24	47	0.59	120.3	44.43	93.31	52.4	25.6
Pat86	28	SRV	m	96	137	78	1		81.9	30.57	58	47	0.94	109.9	67	113	41	20.1
Pat87	35	SRV	m	96	111	71	1		432.2	23.29	74	48	0.71	121.3	109	167	35	18.8
Pat88	25	CRHD	m	96	128	73	1		27.4	19.68	24	46	1	103.7	51.14	137.7	62.9	21.3
Pat89	19	CRHD	m	97	136	67	2		140.1	20.96	77	42	0.86	126	68.1	137.85	50.6	19.9
Pat90	26	CRHD	f	96	118	76	2		1531	18.59	85	48	0.7	119.9	69.82	129.35	46	15.8
Pat91	15	CRHD	m	100	113	62	1		57.6	25.64	18	49	0.76	128.6	42.03	97.99	57.1	25
Pat92	18	CRHD	m	99	105	61	2	acute heart failure	402.9	28.09	63	44	0.8	100.9	38.98	65.93	40.87	31.1
Pat93	73	CRHD	f	96	162	64	2		1351	38.19	126	51	0.7	90.9	43.82	81.57	46.3	23.01
Pat94	41	CRHD	m	95	128	76	2		1054	34.97	54	44	0.94	88.7	52.85	102.08	48.2	24.3
Pat95	36	CRHD	m	96	113	74	1		65.1	29.36	19	43	0.76	116.2	41.65	101.82	59.1	24.2
Pat96	61	CRHD	f	96	112	66	3	death due to progressive heart failure	1290	49.42	106	34	1.7	32.2	39.51	62.12	36.4	26.3
Pat97	49	CRHD	f	99	107	74	3	acute heart failure	2048	32.21	121	46	2.69	20	112	182	39	16.6
Pat98	54	CRHD	f	96	150	80	2		624.1	29.57	79	45	0.62	102.3	41.78	115.63	63.87	30.3
Pat99	23	CRHD	f	100	126	81	1		74.1	25.86	12	47	0.76	111.3	37.67	87.44	56.9	26.7
Pat100	27	CRHD	f	98	99	68	1		145	24.25	10	47	0.63	123.5	36.77	78.47	51.1	22.5
Pat101	24	CRHD	m	98	132	70	1		166.8	41.26	16	49	0.88	120.8	56.69	117.72	51.8	17.1
Pat102	23	CRHD	f	98	115	77	1		192.4	18.44	28	48	0.72	119.1	32.75	84.91	51.7	21.6
Pat103	33	CRHD	f	98	109	62	1		205.5	25.27	27	46	0.74	106.9	58.14	132.87	56.24	31.9
Pat104	27	CRHD	f	100	121	66	1		145.2	25.78	14	44	0.64	123.1	54.6	108.25	49.5	27.8
Pat105	30	CRHD	f	100	96	56	1		147.1	26.51	85	42	0.61	121.9	45.98	88.7	48.2	28.8
Pat106	18	CRHD	f	97	117	61	1		136.8	22.72	25	49	0.67	120.1	26.74	67.31	62.3	22.5
Pat107	21	CRHD	m	99	139	70	1		33.5	34.56	22	47	1.21	85.1	61.42	149.98	59.05	24.1
Pat108	39	CRHD	m	97	136	88	1		258.5	35.49	70	48	0.81	111.5	70.1	149.4	53.1	22
Pat109	25	CRHD	m	94	123	64	1		266.3	36.37	18	51	0.97	107.9	67.61	160.65	57.9	26.5
Pat110	16	CRHD	f	95	115	71	1		41.1	26.51	13	52	0.84	110.9	33.85	95.52	52.8	29.3
Pat111	22	CRHD	f	99	122	76	1		48.8	34.02	22	49	0.86	95.8	30.81	97.29	68.3	24.5
Pat112	18	CRHD	f	96	99	64	1		139	36.15	7	47	0.84	101.8	14.26	47.81	70.2	21.8
Pat113	20	CRHD	m	97	112	59	1		57.2	36.89	57	53	0.94	116.2	40.4	82.4	58.9	21.6
Pat114	27	CRHD	m	99	132	73	1		68.6	43.74	35	48	0.77	124.5	40.72	83.02	50.9	22.4
Pat115	48	CRHD	f	99	115	68	1		94.4	19.85	11	48	0.68	103.8	35.28	83.33	57.7	28.2
Pat116	33	CRHD	m	99	149	83	1		55.7	30.95	30	46	0.86	113.8	37.27	105.04	64.5	29.8
Pat117	31	CRHD	m	99	100	60	1		151.7	28.19	22	47	1.05	93.8	41.03	68.03	39.7	21.1
Pat118	36	CRHD	f	98	112	61	1		91.9	22.72	74	52	0.81	93.2	35.91	82.16	56.3	29.9
Pat119	40	CRHD	f	96	119	74	1		334.3	17.09	41	44	0.76	98.3	54.05	94.9	43	21.8
Pat120	28	CRHD	m	95	137	61	1		50.8	23.6	30	49	0.97	106.3	67.57	207.64	67.5	24.8
Pat121	39	CRHD	f	98	119	75	1		71.7	17.01	13	46	0.77	97.5	53.57	119.02	54.99	22.1
Pat122	34	CRHD	m	96	126	72	1		291.8	29.71	24	48	0.81	115.8	54.97	126.45	56.53	21
Pat123	22	CRHD	f	98	115	71	1		204	24.47	45	47	0.61	129	36.43	93.5	61.04	17.2
Pat124	19	CRHD	f	98	123	70	1		96.5	27.82	43	47	0.72	121.5	39.31	119.66	67.15	26.1
Pat125	41	CRHD	f	99	130	75	1		137.2	21.47	13	51	0.76	97.4	56.37	134.34	58	20.7
Pat126	23	CRHD	m	96	137	78	1		38.4	15.73	25	52	0.82	124	58.63	135.78	56.82	24
Pat127	20	CRHD	m	100	133	72	1		26.7	30.08	21	56	0.77	130.5	61.67	144.59	58.87	23.3
Pat128	25	CRHD	f	98	129	76	1		187.4	25.2	57	42	0.68	121.3	32.87	84.15	60.94	25
Pat129	20	CRHD	f	99	123	59	1		92.9	24.18	16	48	0.66	127.3	28.64	89.75	68.09	29.3
Pat130	29	CRHD	f	96	110	69	2		55.2	22.57	19	44	0.9	86.4	47.2	127.03	62.8	26.4
Pat131	18	CRHD	m	100	113	71	1		51.8	33.06	34	46	0.76	132.9	18.22	40.13	55.2	24.2
Pat132	22	CRHD	m	98	130	82	1		28.4	26.83	28	52	0.87	122.2	72.67	166.05	56.2	24.4
Pat133	15	CRHD	m	98	109	65	1		41.4	42.6	31	48	0.88	113.8	44.13	124.37	64.5	27.9
Pat134	30	CRHD	f	98	106	69	1		112.6	34.56	11	44	0.83	94.7	57.72	127	54.5	27
Pat135	39	CRHD	m	99	155	86	1		148.7	35.77	16	50	1.16	78.8	35	86	59	23.2
Pat136	52	CRHD	m	97	128	76	1		146	33.13	49	46	0.88	98.3	46.33	116.93	67.9	26.1
Pat 137	36	CRHD	f	98	104	70	1		93.6	15.52	14	45	0.58	118.5	62.05	98.23	63.17	26.7
Pat138	29	CRHD	f	98	104	58	1		160.2	26.45	13	51	0.76	106.3	53.66	83.34	64.4	21.4
Pat139	33	CRHD	f	97	109	73	2		209.8	26.6	36	44	0.96	77.7	41.81	91.24	54.2	22.8
Pat140	19	CRHD	m	98	120	65	1		20	24.51	27	50	0.94	116.3	75.81	125.44	60.4	23
Pat141	19	CRHD	f	99	113	68	1		54.9	16.96	10	51	0.65	128.1	43.43	64.65	67	19.4
Pat142	32	CRHD	f	100	134	80	2		447.5	21.6	17	46	0.85	90.6	43	125	66	24.7
Pat143	47	CRHD	f	95	96	65	3		1244	39.14	20	42	0.65	106	55	122	55	27.2
Pat144	32	CRHD	f	98	114	72	1		59.8	22.63	10	49	0.69	114.8	56	100	56	21.5
Pat145	41	CRHD	f	99	127	70	2		334.5	19.76	14	45	0.8	91.4	28	66	58	21.9
Pat146	33	CRHD	f	100	127	80	1		205.5	30.34	38	46	0.8	96.5	34	67	62	21
Pat147	49	CRHD	m	99	138	77	1		43.6	22.72	38	50	0.85	102	33	98	66	25.4
Pat148	48	CRHD	m	97	118	82	2		440.2	23.1	104	47	1.13	76	33	84	61	20.4
Pat149	48	EIS	f	91	130	70	3		1083	42.54	33	53	1.1	55.4	26.3	55.16	52.34	19.4
Pat150	41	EIS	f	75	133	60	3	acute heart failure	6362	37.19	50	38	0.91	78.5	100.78	194.51	48.2	27.1
Pat151	42	EIS	f	74	117	75	3	acute heart failure; sudden cardiac death	524.7	59.33	21	42	0.54	116	85	153	46	16
Pat152	33	EIS	m	94	134	88	2		259	27.97	44	38	0.91	110.4	18.12	41.65	56.5	21.6
Pat153	40	EIS	f	86	120	65	2		579	25.49	35	49	1.04	58.2	81	152	37	33.2
Pat154	33	EIS	m	75	134	88	3		716.7	38.62	22	38	1.46	62.5	113	156	27	16.8
Pat155	34	EIS	m	84	116	68	2		413.9	35.41	38	51	0.87	112.7	115.96	198.69	41.6	19.8
Pat156	52	EIS	f	72	119	66	2		88.1	48.72	19	44	1.28	47.8	19.6	40.73	51.7	22.9
Pat157	24	EIS	m	86	128	72	2		557.4	41.09	19	48	0.96	109.8	21	60	65	26
Pat158	44	EIS	f	76	126	84	2		652.1	55.21	20	42	0.95	73.1	32.15	88.85	51.5	24.4
Pat159	23	EIS	m	99	136	80	2	acute heart failure	984.4	40.52	198	42	1.1	94.9	71.54	122.1	41.4	18.1
Pat160	29	EIS	m	74	120	70	3	acute heart failure; death due to septicemia	1497	60.46	352	42	0.98	103.4	164.24	290.77	43.5	24.7
Pat161	14	EIS	f	90	137	66	1		59.7	21.69	18	53	0.65	93.4	11	28	67	38.3
Pat162	42	EIS	f	91	122	74	3		603.3	37.12	13	45	0.88	81.3	29	76	62	19.6
Pat163	40	EIS	f	84	106	62	2		318.6	24.59	38	44	0.87	83.3	52	152	66	18.5
Pat164	35	EIS	m	83	128	75	2		233.4	34.19	24	49	1.14	82.9	65	159	59	37.3
Pat165	26	EIS	m	92	138	84	2		54.8	21.84	23	47	0.83	121	55	147	62	20.6
Pat166	37	EIS	f	89	110	69	2		203	24.67	26	45	0.98	73.4	196	461	57	26.9
Pat167	39	EIS	m	78	101	56	2		450.4	49.49	22	40	1.05	88.7	43	91	53	17.2
Pat168	29	EIS	m	95	102	64	3	acute heart failure; death due to progressive heart failure	3843	71.91	76	55	1.4	67.1	17	38	55	17.8
Pat169	27	EIS	f	99	109	65	2	acute heart failure	1530	34.94	84	40	2.04	32.6	17	45	61	20.7
CON1	17									19.43
CON2	14									11.04
CON3	20									22.9
CON4	18									30.5
CON5	11									23.91
CON6	52									13.89
CON7	16									24.14
CON8	15									27.92
CON9	17									28.48
CON10	17									34.85
CON11	49									20.14
CON12	48									29.71
CON13	22									15.12
CON14	45									23.81
CON15	54									30.52
CON16	32									31.75
CON17	24									30.66
CON18	42									26.37
CON19	24									40.59
CON20	24									33.73
CON21	25									23.45
CON22	27									23.6
CON23	27									23.67
CON24	33									28.06
CON25	61									35.32
CON26	60									29.81
CON27	24									34.44
CON28	11									21.92
CON29	51									17.38
CON30	33									26.52
CON31	18									28.74
CON32	15									25.98
